# Supplementary material for: Long-Term Outcome of Metal-on-Metal Total Hip Arthroplasty with Modular Neck Stem
Source: J Clin Med. 2024 Mar 7;13(6):1525. doi: 10.3390/jcm13061525 (PMC10970930; doi:10.3390/jcm13061525)
Supplement: Supplementary file 1 [file jcm-13-01525-s001.zip]

Archive with 1 entries (1 files):
- jcm-2798432-supplementary.pdf
